# Supplementary material for: Relationship between microplastics in stool, diet, and inflammatory markers in healthy Japanese individuals
Source: Environ Health Prev Med. 2026 Mar 6;31:17. doi: 10.1265/ehpm.25-00403 (PMC12981973; doi:10.1265/ehpm.25-00403)
Supplement: Supplementary file 2 — Additional file 2: Supplementary Table 1. Relationship between each stool microplastic particle density and seafood intake. [file ehpm-31-017-s002.xlsx]

## Sheet: Supplymentary Table1
Supplymentary Table 1. Relationship between each stool microplastic particle density and seafood intake
	PE				PP				EVA				EEA				EAA
	Low (N=11)	High (N=11)	p value*		Low (N=11)	High (N=11)	p value*		Low (N=13)†	High (N=9)	p value*		Low (N=17)†	High (N=5)	p value*		Low (N=18)†	High (N=4)	p value*
	20.0 (17.5, 35.0)	41.9 (29.6, 68.2)	0.028		20.0 (17.5, 41.9)	35.0 (29.6, 58.4)	0.053		30.2 (21.6, 45.9)	24.4 (17.6, 56.8)	0.713		29.6 (19.9, 44.7)	41.9 (8.8, 58.0)	0.969		28.2 (17.7, 42.4)	56.8 (26.4, 72.8)	0.089
	IO				PET				PMMA				PVS				SI
Seafood intake amount (g/day) Median (25th, 75th)	Low (N=18)†	High (N=4)	p value*		Low (N=18)†	High (N=4)	p value*		Low (N=18)†	High (N=4)	p value*		Low (N=18)†	High (N=4)	p value*		Low (N=18)†	High (N=4)	p value*
	33.7 (24.1, 50.4)	18.8 (7.3, 20.0)	0.027		29.9 (19.3, 46.0)	32.6 (8.8, 66.2)	0.865		27.0 (17.6, 44.4)	41.3 (28.9, 63.1)	0.173		29.9 (20.0, 44.4)	32.6 (4.4, 67.7)	0.932		29.9 (20.2, 44.9)	31.5 (7.3, 55.2)	0.798
	PMP				PEO				PS				PU				PVC
	Low (N=20)†	High (N=2)	p value*		Low (N=21)†	High (N=1)	p value*		Low (N=21)†	High (N=1)	p value*		Low (N=21)†	High (N=1)	p value*		Low (N=21)†	High (N=1)	p value*
	29.9 (19.9, 45.1)	43.0 (17.7, 68.2)	0.819		30.2 (19.9, 46.6)	17.5	0.237		30.2 (18.8, 46.6)	20	0.478		29.6 (18.8, 44.7)	47.7	0.306		30.2 (18.8, 46.6)	24.4	0.694
*: p values obtained based on the Mann–Whitney U test.
†：Low is a subject who was not detected.
PE, polyethylene; PP, polypropylene; EVA, ethylene-vinyl acetate copolymer; EEA, ethylene-ethyl acrylate copolymer; EAA, ethylene-acrylic acid copolymer; IO, ionomer; PET, polyethylene terephthalate;
PMMA, polymethyl methacrylate; PVS, polyvinyl stearate; SI, silicone; PMP, polymethylpentene; PEO, polyethylene oxide; PS, polystyrene; PU, polyurethane; PVC, polyvinyl chloride;
